# Supplementary material for: Bibliometric and Visual Analysis of Studies on Ceramic Membranes: A Review
Source: Membranes (Basel). 2024 Jun 25;14(7):144. doi: 10.3390/membranes14070144 (PMC11278809; doi:10.3390/membranes14070144)
Supplement: Supplementary file 1 [file membranes-14-00144-s001.zip]

Archive with 1 entries (1 files):
- membranes-3056712-supplementary.pdf
